# Supplementary material for: Atomic-scale structure and properties of highly stable antiphase boundary defects in Fe3O4
Source: Nat Commun. 2014 Dec 10;5:5740. doi: 10.1038/ncomms6740 (PMC4275585; doi:10.1038/ncomms6740)
Supplement: Supplementary Dataset 2 — Crystallographic Information File containing the supercell and coordinates for the (110) antiphase boundary defect (model APB-I) optimized using the PBE+U functional. [file ncomms6740-s3.cif]

#======================================================================
# CRYSTAL DATA
#----------------------------------------------------------------------

_pd_phase_name                         'Fe3O4_APBI_PBE+U'
_cell_length_a                         24.31013
_cell_length_b                         8.47000
_cell_length_c                         11.97839
_cell_angle_alpha                      90
_cell_angle_beta                       90
_cell_angle_gamma                      90
_symmetry_space_group_name_H-M         'P 1'
_symmetry_Int_Tables_number            1

loop_
_symmetry_equiv_pos_as_xyz
   'x, y, z'

loop_
   _atom_site_type_symbol
   _atom_site_label
   _atom_site_fract_x
   _atom_site_fract_y
   _atom_site_fract_z
 Fe   Fe1	   0.685121	 0.627131      0.749967    
 Fe   Fe2	   0.684951	 0.888165      0.499967    
 Fe   Fe3	   0.684951	 0.888165      0.999967    
 Fe   Fe4	   0.685121	 0.627131      0.249967    
 Fe   Fe5	   0.805406	 0.382500      0.749967    
 Fe   Fe6	   0.806110	 0.131742      0.499967    
 Fe   Fe7	   0.806110	 0.131742      0.999967    
 Fe   Fe8	   0.805406	 0.382500      0.249967    
 Fe   Fe9	   0.930831	 0.635762      0.749967    
 Fe   Fe10	   0.932262	 0.877698      0.499967    
 Fe   Fe11	   0.932262	 0.877698      0.999967    
 Fe   Fe12	   0.930831	 0.635762      0.249967    
 Fe   Fe13	   0.051433	 0.383987      0.749967    
 Fe   Fe14	   0.052179	 0.122728      0.499967    
 Fe   Fe15	   0.052179	 0.122728      0.999967    
 Fe   Fe16	   0.051433	 0.383987      0.249967    
 Fe   Fe17	   0.185039	 0.383231      0.749967    
 Fe   Fe18	   0.185112	 0.125323      0.999967    
 Fe   Fe19	   0.185039	 0.383231      0.249967    
 Fe   Fe20	   0.185112	 0.125323      0.499967    
 Fe   Fe21	   0.305959	 0.875052      0.999967    
 Fe   Fe22	   0.307144	 0.635507      0.749967    
 Fe   Fe23	   0.305959	 0.875052      0.499967    
 Fe   Fe24	   0.307144	 0.635507      0.249967    
 Fe   Fe25	   0.430307	 0.131178      0.999967    
 Fe   Fe26	   0.430971	 0.385010      0.749967    
 Fe   Fe27	   0.430971	 0.385010      0.249967    
 Fe   Fe28	   0.430307	 0.131178      0.499967    
 Fe   Fe29	   0.552704	 0.890208      0.999967    
 Fe   Fe30	   0.552879	 0.625145      0.749967    
 Fe   Fe31	   0.552879	 0.625145      0.249967    
 Fe   Fe32	   0.552704	 0.890208      0.499967    
 Fe   Fe33	   0.679460	 0.257150      0.624862    
 Fe   Fe34	   0.679460	 0.257150      0.875072    
 Fe   Fe35	   0.679460	 0.257150      0.375072    
 Fe   Fe36	   0.679460	 0.257150      0.124862    
 Fe   Fe37	   0.743995	 0.015063      0.749967    
 Fe   Fe38	   0.743667	 0.499857      0.499967    
 Fe   Fe39	   0.743667	 0.499857      0.999967    
 Fe   Fe40	   0.743995	 0.015063      0.249967    
 Fe   Fe41	   0.806991	 0.759053      0.624516    
 Fe   Fe42	   0.806991	 0.759053      0.875418    
 Fe   Fe43	   0.806991	 0.759053      0.375418    
 Fe   Fe44	   0.806991	 0.759053      0.124516    
 Fe   Fe45	   0.869813	 0.015069      0.749967    
 Fe   Fe46	   0.868183	 0.506453      0.499967    
 Fe   Fe47	   0.868183	 0.506453      0.999967    
 Fe   Fe48	   0.869813	 0.015069      0.249967    
 Fe   Fe49	   0.929598	 0.257211      0.623784    
 Fe   Fe50	   0.929598	 0.257211      0.876149    
 Fe   Fe51	   0.929598	 0.257211      0.376149    
 Fe   Fe52	   0.929598	 0.257211      0.123784    
 Fe   Fe53	   0.991586	 0.005525      0.749967    
 Fe   Fe54	   0.991427	 0.500174      0.499967    
 Fe   Fe55	   0.991427	 0.500174      0.999967    
 Fe   Fe56	   0.991586	 0.005525      0.249967    
 Fe   Fe57	   0.056464	 0.753798      0.624873    
 Fe   Fe58	   0.056464	 0.753798      0.875060    
 Fe   Fe59	   0.056464	 0.753798      0.375060    
 Fe   Fe60	   0.056464	 0.753798      0.124873    
 Fe   Fe61	   0.117403	 0.032571      0.249967    
 Fe   Fe62	   0.117276	 0.475214      0.999967    
 Fe   Fe63	   0.117276	 0.475214      0.499967    
 Fe   Fe64	   0.117403	 0.032571      0.749967    
 Fe   Fe65	   0.180420	 0.753713      0.874993    
 Fe   Fe66	   0.180420	 0.753713      0.624940    
 Fe   Fe67	   0.180420	 0.753713      0.124940    
 Fe   Fe68	   0.180420	 0.753713      0.374993    
 Fe   Fe69	   0.243768	 0.506848      0.999967    
 Fe   Fe70	   0.243219	 0.998637      0.749967    
 Fe   Fe71	   0.243768	 0.506848      0.499967    
 Fe   Fe72	   0.243219	 0.998637      0.249967    
 Fe   Fe73	   0.306528	 0.254822      0.874535    
 Fe   Fe74	   0.306528	 0.254822      0.125398    
 Fe   Fe75	   0.306528	 0.254822      0.625398    
 Fe   Fe76	   0.306528	 0.254822      0.374535    
 Fe   Fe77	   0.367915	 0.505374      0.999967    
 Fe   Fe78	   0.366989	 0.013546      0.749967    
 Fe   Fe79	   0.366989	 0.013546      0.249967    
 Fe   Fe80	   0.367915	 0.505374      0.499967    
 Fe   Fe81	   0.431002	 0.758465      0.874678    
 Fe   Fe82	   0.431002	 0.758465      0.125255    
 Fe   Fe83	   0.431002	 0.758465      0.625255    
 Fe   Fe84	   0.431002	 0.758465      0.374678    
 Fe   Fe85	   0.493287	 0.505294      0.999967    
 Fe   Fe86	   0.492927	 0.010379      0.749967    
 Fe   Fe87	   0.492927	 0.010379      0.249967    
 Fe   Fe88	   0.493287	 0.505294      0.499967    
 Fe   Fe89	   0.555536	 0.257660      0.874915    
 Fe   Fe90	   0.555536	 0.257660      0.125019    
 Fe   Fe91	   0.555536	 0.257660      0.625019    
 Fe   Fe92	   0.555536	 0.257660      0.374915    
 Fe   Fe93	   0.616850	 0.535317      0.999967    
 Fe   Fe94	   0.616792	 0.979816      0.749967    
 Fe   Fe95	   0.616792	 0.979816      0.249967    
 Fe   Fe96	   0.616850	 0.535317      0.499967    
 O    O1	   0.684492	 0.014496      0.630971    
 O    O2	   0.684967	 0.500499      0.618968    
 O    O3	   0.684492	 0.014496      0.868962    
 O    O4	   0.684967	 0.500499      0.380965    
 O    O5	   0.684967	 0.500499      0.880965    
 O    O6	   0.684492	 0.014496      0.368962    
 O    O7	   0.684967	 0.500499      0.118968    
 O    O8	   0.684492	 0.014496      0.130971    
 O    O9	   0.743499	 0.247540      0.749967    
 O    O10	   0.744494	 0.268366      0.499967    
 O    O11	   0.744494	 0.268366      0.999967    
 O    O12	   0.743499	 0.247540      0.249967    
 O    O13	   0.748277	 0.766486      0.749967    
 O    O14	   0.748231	 0.748301      0.499967    
 O    O15	   0.748231	 0.748301      0.999967    
 O    O16	   0.748277	 0.766486      0.249967    
 O    O17	   0.803399	 0.996615      0.628908    
 O    O18	   0.804593	 0.519330      0.620673    
 O    O19	   0.803399	 0.996615      0.871025    
 O    O20	   0.804593	 0.519330      0.379261    
 O    O21	   0.804593	 0.519330      0.879261    
 O    O22	   0.803399	 0.996615      0.371025    
 O    O23	   0.804593	 0.519330      0.120673    
 O    O24	   0.803399	 0.996615      0.128908    
 O    O25	   0.863876	 0.760598      0.749967    
 O    O26	   0.863850	 0.762392      0.499967    
 O    O27	   0.863850	 0.762392      0.999967    
 O    O28	   0.863876	 0.760598      0.249967    
 O    O29	   0.867876	 0.253519      0.749967    
 O    O30	   0.871178	 0.253064      0.499967    
 O    O31	   0.871178	 0.253064      0.999967    
 O    O32	   0.867876	 0.253519      0.249967    
 O    O33	   0.933953	 0.000702      0.630292    
 O    O34	   0.931801	 0.511295      0.619510    
 O    O35	   0.933953	 0.000702      0.869642    
 O    O36	   0.931801	 0.511295      0.380423    
 O    O37	   0.931801	 0.511295      0.880423    
 O    O38	   0.933953	 0.000702      0.369642    
 O    O39	   0.931801	 0.511295      0.119510    
 O    O40	   0.933953	 0.000702      0.130292    
 O    O41	   0.989806	 0.244937      0.749967    
 O    O42	   0.993135	 0.266318      0.499967    
 O    O43	   0.993135	 0.266318      0.999967    
 O    O44	   0.989806	 0.244937      0.249967    
 O    O45	   0.997173	 0.761194      0.749967    
 O    O46	   0.997646	 0.747195      0.499967    
 O    O47	   0.997646	 0.747195      0.999967    
 O    O48	   0.997173	 0.761194      0.249967    
 O    O49	   0.052322	 0.993164      0.630048    
 O    O50	   0.051586	 0.514761      0.620748    
 O    O51	   0.052322	 0.993164      0.869885    
 O    O52	   0.051586	 0.514761      0.379185    
 O    O53	   0.051586	 0.514761      0.879185    
 O    O54	   0.052322	 0.993164      0.369885    
 O    O55	   0.051586	 0.514761      0.120748    
 O    O56	   0.052322	 0.993164      0.130048    
 O    O57	   0.113349	 0.734667      0.999967    
 O    O58	   0.113337	 0.771678      0.749967    
 O    O59	   0.113337	 0.771678      0.249967    
 O    O60	   0.113349	 0.734667      0.499967    
 O    O61	   0.118224	 0.237039      0.999967    
 O    O62	   0.117933	 0.271676      0.749967    
 O    O63	   0.117933	 0.271676      0.249967    
 O    O64	   0.118224	 0.237039      0.499967    
 O    O65	   0.185361	 0.511993      0.880428    
 O    O66	   0.185336	 0.996741      0.868880    
 O    O67	   0.185336	 0.996741      0.631053    
 O    O68	   0.185361	 0.511993      0.119506    
 O    O69	   0.185361	 0.511993      0.619506    
 O    O70	   0.185336	 0.996741      0.131053    
 O    O71	   0.185361	 0.511993      0.380428    
 O    O72	   0.185336	 0.996741      0.368880    
 O    O73	   0.243899	 0.745370      0.999967    
 O    O74	   0.244554	 0.763687      0.749967    
 O    O75	   0.243899	 0.745370      0.499967    
 O    O76	   0.244554	 0.763687      0.249967    
 O    O77	   0.245098	 0.268060      0.999967    
 O    O78	   0.247157	 0.243476      0.749967    
 O    O79	   0.247157	 0.243476      0.249967    
 O    O80	   0.245098	 0.268060      0.499967    
 O    O81	   0.306985	 0.002285      0.867569    
 O    O82	   0.307546	 0.508771      0.882772    
 O    O83	   0.307546	 0.508771      0.117161    
 O    O84	   0.306985	 0.002285      0.632364    
 O    O85	   0.306985	 0.002285      0.132364    
 O    O86	   0.307546	 0.508771      0.617161    
 O    O87	   0.306985	 0.002285      0.367569    
 O    O88	   0.307546	 0.508771      0.382772    
 O    O89	   0.367230	 0.266360      0.999967    
 O    O90	   0.369706	 0.247806      0.749967    
 O    O91	   0.369706	 0.247806      0.249967    
 O    O92	   0.367230	 0.266360      0.499967    
 O    O93	   0.372421	 0.748335      0.999967    
 O    O94	   0.372749	 0.765508      0.749967    
 O    O95	   0.372749	 0.765508      0.249967    
 O    O96	   0.372421	 0.748335      0.499967    
 O    O97	   0.427774	 0.516904      0.880023    
 O    O98	   0.427507	 0.998457      0.870548    
 O    O99	   0.427774	 0.516904      0.119910    
 O    O100	   0.427507	 0.998457      0.629385    
 O    O101	   0.427507	 0.998457      0.129385    
 O    O102	   0.427774	 0.516904      0.619910    
 O    O103	   0.427507	 0.998457      0.370548    
 O    O104	   0.427774	 0.516904      0.380023    
 O    O105	   0.487547	 0.760530      0.999967    
 O    O106	   0.487688	 0.754930      0.749967    
 O    O107	   0.487688	 0.754930      0.249967    
 O    O108	   0.487547	 0.760530      0.499967    
 O    O109	   0.495669	 0.253515      0.999967    
 O    O110	   0.496193	 0.261866      0.749967    
 O    O111	   0.496193	 0.261866      0.249967    
 O    O112	   0.495669	 0.253515      0.499967    
 O    O113	   0.552722	 0.496231      0.877432    
 O    O114	   0.552607	 0.019146      0.872416    
 O    O115	   0.552722	 0.496231      0.122502    
 O    O116	   0.552607	 0.019146      0.627517    
 O    O117	   0.552607	 0.019146      0.127517    
 O    O118	   0.552722	 0.496231      0.622502    
 O    O119	   0.552607	 0.019146      0.372416    
 O    O120	   0.552722	 0.496231      0.377432    
 O    O121	   0.612677	 0.277340      0.999967    
 O    O122	   0.612728	 0.238151      0.749967    
 O    O123	   0.612728	 0.238151      0.249967    
 O    O124	   0.612677	 0.277340      0.499967    
 O    O125	   0.618531	 0.774083      0.999967    
 O    O126	   0.618708	 0.740749      0.749967    
 O    O127	   0.618708	 0.740749      0.249967    
 O    O128	   0.618531	 0.774083      0.499967    
