# Supplementary material for: Atomic-scale structure and properties of highly stable antiphase boundary defects in Fe3O4
Source: Nat Commun. 2014 Dec 10;5:5740. doi: 10.1038/ncomms6740 (PMC4275585; doi:10.1038/ncomms6740)
Supplement: Supplementary Dataset 3 — Crystallographic Information File containing the supercell and coordinates for the (110) antiphase boundary defect (model APB-II) optimized using the PBE functional. [file ncomms6740-s4.cif]

#======================================================================
# CRYSTAL DATA
#----------------------------------------------------------------------

_pd_phase_name                         'Fe3O4_APBII_PBE'
_cell_length_a                         24.22132
_cell_length_b                         8.40000
_cell_length_c                         11.87939
_cell_angle_alpha                      90
_cell_angle_beta                       90
_cell_angle_gamma                      90
_symmetry_space_group_name_H-M         'P 1'
_symmetry_Int_Tables_number            1

loop_
_symmetry_equiv_pos_as_xyz
   'x, y, z'

loop_
   _atom_site_type_symbol
   _atom_site_label
   _atom_site_fract_x
   _atom_site_fract_y
   _atom_site_fract_z
 Fe   Fe1	    0.678486	  0.613162	0.500000  
 Fe   Fe2	    0.678486	  0.855059	0.250000  
 Fe   Fe3	    0.678486	  0.855059	0.750000  
 Fe   Fe4	    0.678486	  0.613162	1.000000  
 Fe   Fe5	    0.793984	  0.358316	0.500000  
 Fe   Fe6	    0.793984	  0.109905	0.250000  
 Fe   Fe7	    0.793984	  0.109905	0.750000  
 Fe   Fe8	    0.793984	  0.358316	1.000000  
 Fe   Fe9	    0.918384	  0.605667	0.500000  
 Fe   Fe10	    0.918384	  0.862554	0.250000  
 Fe   Fe11	    0.918384	  0.862554	0.750000  
 Fe   Fe12	    0.918384	  0.605667	1.000000  
 Fe   Fe13	    0.045095	  0.346714	0.500000  
 Fe   Fe14	    0.045095	  0.121507	0.250000  
 Fe   Fe15	    0.045095	  0.121507	0.750000  
 Fe   Fe16	    0.045095	  0.346714	1.000000  
 Fe   Fe17	    0.178485	  0.355061	0.750000  
 Fe   Fe18	    0.178485	  0.113160	1.000000  
 Fe   Fe19	    0.178485	  0.355061	0.250000  
 Fe   Fe20	    0.178485	  0.113160	0.500000  
 Fe   Fe21	    0.294014	  0.858297	1.000000  
 Fe   Fe22	    0.294014	  0.609924	0.750000  
 Fe   Fe23	    0.294014	  0.858297	0.500000  
 Fe   Fe24	    0.294014	  0.609924	0.250000  
 Fe   Fe25	    0.418402	  0.105663	1.000000  
 Fe   Fe26	    0.418402	  0.362558	0.750000  
 Fe   Fe27	    0.418402	  0.362558	0.250000  
 Fe   Fe28	    0.418402	  0.105663	0.500000  
 Fe   Fe29	    0.545116	  0.846734	1.000000  
 Fe   Fe30	    0.545116	  0.621487	0.750000  
 Fe   Fe31	    0.545116	  0.621487	0.250000  
 Fe   Fe32	    0.545116	  0.846734	0.500000  
 Fe   Fe33	    0.669764	  0.234111	0.375000  
 Fe   Fe34	    0.669764	  0.234111	0.625000  
 Fe   Fe35	    0.669764	  0.234111	0.125000  
 Fe   Fe36	    0.669764	  0.234111	0.875000  
 Fe   Fe37	    0.728213	  0.986614	0.500000  
 Fe   Fe38	    0.728213	  0.481608	0.250000  
 Fe   Fe39	    0.728213	  0.481608	0.750000  
 Fe   Fe40	    0.728213	  0.986614	1.000000  
 Fe   Fe41	    0.798043	  0.734111	0.375000  
 Fe   Fe42	    0.798043	  0.734111	0.625000  
 Fe   Fe43	    0.798043	  0.734111	0.125000  
 Fe   Fe44	    0.798043	  0.734111	0.875000  
 Fe   Fe45	    0.855580	  0.987232	0.500000  
 Fe   Fe46	    0.855580	  0.480989	0.250000  
 Fe   Fe47	    0.855580	  0.480989	0.750000  
 Fe   Fe48	    0.855580	  0.987233	1.000000  
 Fe   Fe49	    0.918248	  0.234111	0.375000  
 Fe   Fe50	    0.918248	  0.234111	0.625000  
 Fe   Fe51	    0.918248	  0.234111	0.125000  
 Fe   Fe52	    0.918248	  0.234111	0.875000  
 Fe   Fe53	    0.979780	  0.982024	0.500000  
 Fe   Fe54	    0.979780	  0.486197	0.250000  
 Fe   Fe55	    0.979780	  0.486197	0.750000  
 Fe   Fe56	    0.979780	  0.982024	1.000000  
 Fe   Fe57	    0.039832	  0.734111	0.375000  
 Fe   Fe58	    0.039832	  0.734111	0.625000  
 Fe   Fe59	    0.039832	  0.734111	0.125000  
 Fe   Fe60	    0.039832	  0.734111	0.875000  
 Fe   Fe61	    0.086900	  0.983335	1.000000  
 Fe   Fe62	    0.086900	  0.484886	0.750000  
 Fe   Fe63	    0.086900	  0.484886	0.250000  
 Fe   Fe64	    0.086900	  0.983335	0.500000  
 Fe   Fe65	    0.169774	  0.734111	0.875000  
 Fe   Fe66	    0.169774	  0.734111	0.625000  
 Fe   Fe67	    0.169774	  0.734111	0.125000  
 Fe   Fe68	    0.169774	  0.734111	0.375000  
 Fe   Fe69	    0.228234	  0.486620	1.000000  
 Fe   Fe70	    0.228234	  0.981601	0.750000  
 Fe   Fe71	    0.228234	  0.486620	0.500000  
 Fe   Fe72	    0.228234	  0.981601	0.250000  
 Fe   Fe73	    0.298054	  0.234111	0.875000  
 Fe   Fe74	    0.298054	  0.234111	0.125000  
 Fe   Fe75	    0.298054	  0.234111	0.625000  
 Fe   Fe76	    0.298054	  0.234111	0.375000  
 Fe   Fe77	    0.355614	  0.487225	1.000000  
 Fe   Fe78	    0.355614	  0.980996	0.750000  
 Fe   Fe79	    0.355614	  0.980996	0.250000  
 Fe   Fe80	    0.355614	  0.487225	0.500000  
 Fe   Fe81	    0.418282	  0.734111	0.875000  
 Fe   Fe82	    0.418282	  0.734111	0.125000  
 Fe   Fe83	    0.418282	  0.734111	0.625000  
 Fe   Fe84	    0.418282	  0.734111	0.375000  
 Fe   Fe85	    0.479804	  0.482028	1.000000  
 Fe   Fe86	    0.479804	  0.986193	0.750000  
 Fe   Fe87	    0.479804	  0.986193	0.250000  
 Fe   Fe88	    0.479804	  0.482028	0.500000  
 Fe   Fe89	    0.539838	  0.234111	0.875000  
 Fe   Fe90	    0.539838	  0.234111	0.125000  
 Fe   Fe91	    0.539838	  0.234111	0.625000  
 Fe   Fe92	    0.539838	  0.234111	0.375000  
 Fe   Fe93	    0.586921	  0.483330	1.000000  
 Fe   Fe94	    0.586921	  0.984891	0.750000  
 Fe   Fe95	    0.586921	  0.984891	0.250000  
 Fe   Fe96	    0.586921	  0.483330	0.500000  
 O    O1	    0.675672	  0.994970	0.373204  
 O    O2	    0.675672	  0.473251	0.376796  
 O    O3	    0.675672	  0.994970	0.626796  
 O    O4	    0.675672	  0.473251	0.123204  
 O    O5	    0.675672	  0.473251	0.623204  
 O    O6	    0.675672	  0.994970	0.126796  
 O    O7	    0.675672	  0.473251	0.876796  
 O    O8	    0.675672	  0.994970	0.873204  
 O    O9	    0.730774	  0.225984	0.500000  
 O    O10	    0.730774	  0.242237	0.250000  
 O    O11	    0.730774	  0.242237	0.750000  
 O    O12	    0.730774	  0.225984	1.000000  
 O    O13	    0.739030	  0.747680	0.500000  
 O    O14	    0.739030	  0.720541	0.250000  
 O    O15	    0.739030	  0.720541	0.750000  
 O    O16	    0.739030	  0.747680	1.000000  
 O    O17	    0.795150	  0.980111	0.380212  
 O    O18	    0.795150	  0.488110	0.369788  
 O    O19	    0.795150	  0.980111	0.619788  
 O    O20	    0.795150	  0.488110	0.130212  
 O    O21	    0.795150	  0.488110	0.630212  
 O    O22	    0.795150	  0.980111	0.119788  
 O    O23	    0.795150	  0.488110	0.869788  
 O    O24	    0.795150	  0.980111	0.880212  
 O    O25	    0.855539	  0.737906	0.500000  
 O    O26	    0.855539	  0.730315	0.250000  
 O    O27	    0.855539	  0.730315	0.750000  
 O    O28	    0.855539	  0.737906	1.000000  
 O    O29	    0.858620	  0.231954	0.500000  
 O    O30	    0.858620	  0.236267	0.250000  
 O    O31	    0.858620	  0.236267	0.750000  
 O    O32	    0.858620	  0.231954	1.000000  
 O    O33	    0.917156	  0.990713	0.380095  
 O    O34	    0.917156	  0.477508	0.369904  
 O    O35	    0.917156	  0.990713	0.619904  
 O    O36	    0.917156	  0.477508	0.130095  
 O    O37	    0.917156	  0.477508	0.630095  
 O    O38	    0.917156	  0.990713	0.119904  
 O    O39	    0.917156	  0.477508	0.869904  
 O    O40	    0.917156	  0.990713	0.880095  
 O    O41	    0.978299	  0.224790	0.500000  
 O    O42	    0.978299	  0.243431	0.250000  
 O    O43	    0.978299	  0.243431	0.750000  
 O    O44	    0.978299	  0.224790	1.000000  
 O    O45	    0.980948	  0.739850	0.500000  
 O    O46	    0.980948	  0.728371	0.250000  
 O    O47	    0.980948	  0.728371	0.750000  
 O    O48	    0.980948	  0.739850	1.000000  
 O    O49	    0.038386	  0.977626	0.369262  
 O    O50	    0.038386	  0.490595	0.380738  
 O    O51	    0.038386	  0.977626	0.630738  
 O    O52	    0.038386	  0.490595	0.119262  
 O    O53	    0.038386	  0.490595	0.619262  
 O    O54	    0.038386	  0.977626	0.130738  
 O    O55	    0.038386	  0.490595	0.880738  
 O    O56	    0.038386	  0.977626	0.869262  
 O    O57	    0.106062	  0.711854	0.750000  
 O    O58	    0.106062	  0.756367	0.500000  
 O    O59	    0.106062	  0.756367	1.000000  
 O    O60	    0.106062	  0.711854	0.250000  
 O    O61	    0.104939	  0.260704	0.750000  
 O    O62	    0.104939	  0.207517	0.500000  
 O    O63	    0.104939	  0.207517	1.000000  
 O    O64	    0.104939	  0.260704	0.250000  
 O    O65	    0.175690	  0.494967	0.873205  
 O    O66	    0.175690	  0.973254	0.876795  
 O    O67	    0.175690	  0.973254	0.623205  
 O    O68	    0.175690	  0.494967	0.126795  
 O    O69	    0.175690	  0.494967	0.626795  
 O    O70	    0.175690	  0.973254	0.123205  
 O    O71	    0.175690	  0.494967	0.373205  
 O    O72	    0.175690	  0.973254	0.376795  
 O    O73	    0.230792	  0.725990	1.000000  
 O    O74	    0.230792	  0.742231	0.750000  
 O    O75	    0.230792	  0.725990	0.500000  
 O    O76	    0.230792	  0.742231	0.250000  
 O    O77	    0.239037	  0.247669	1.000000  
 O    O78	    0.239037	  0.220552	0.750000  
 O    O79	    0.239037	  0.220552	0.250000  
 O    O80	    0.239037	  0.247669	0.500000  
 O    O81	    0.295179	  0.988094	0.869783  
 O    O82	    0.295179	  0.480127	0.880217  
 O    O83	    0.295179	  0.480127	0.119783  
 O    O84	    0.295179	  0.988094	0.630217  
 O    O85	    0.295179	  0.988094	0.130217  
 O    O86	    0.295179	  0.480127	0.619783  
 O    O87	    0.295179	  0.988094	0.369783  
 O    O88	    0.295179	  0.480127	0.380217  
 O    O89	    0.355556	  0.237906	1.000000  
 O    O90	    0.355556	  0.230315	0.750000  
 O    O91	    0.355556	  0.230315	0.250000  
 O    O92	    0.355556	  0.237906	0.500000  
 O    O93	    0.358658	  0.731964	1.000000  
 O    O94	    0.358658	  0.736257	0.750000  
 O    O95	    0.358658	  0.736257	0.250000  
 O    O96	    0.358658	  0.731964	0.500000  
 O    O97	    0.417184	  0.490709	0.880096  
 O    O98	    0.417184	  0.977512	0.869903  
 O    O99	    0.417184	  0.490709	0.119903  
 O    O100	    0.417184	  0.977512	0.630096  
 O    O101	    0.417184	  0.977512	0.130096  
 O    O102	    0.417184	  0.490709	0.619903  
 O    O103	    0.417184	  0.977512	0.369903  
 O    O104	    0.417184	  0.490709	0.380096  
 O    O105	    0.478328	  0.724792	1.000000  
 O    O106	    0.478328	  0.743429	0.750000  
 O    O107	    0.478328	  0.743429	0.250000  
 O    O108	    0.478328	  0.724792	0.500000  
 O    O109	    0.480963	  0.239849	1.000000  
 O    O110	    0.480963	  0.228372	0.750000  
 O    O111	    0.480963	  0.228372	0.250000  
 O    O112	    0.480963	  0.239849	0.500000  
 O    O113	    0.538404	  0.477619	0.869265  
 O    O114	    0.538404	  0.990602	0.880734  
 O    O115	    0.538404	  0.477619	0.130734  
 O    O116	    0.538404	  0.990602	0.619265  
 O    O117	    0.538404	  0.990602	0.119265  
 O    O118	    0.538404	  0.477619	0.630734  
 O    O119	    0.538404	  0.990602	0.380734  
 O    O120	    0.538404	  0.477619	0.369265  
 O    O121	    0.606062	  0.256344	1.000000  
 O    O122	    0.606062	  0.211877	0.750000  
 O    O123	    0.606062	  0.211877	0.250000  
 O    O124	    0.606062	  0.256344	0.500000  
 O    O125	    0.604950	  0.707526	1.000000  
 O    O126	    0.604950	  0.760695	0.750000  
 O    O127	    0.604950	  0.760695	0.250000  
 O    O128	    0.604950	  0.707526	0.500000  
