# Supplementary material for: Atomic-scale structure and properties of highly stable antiphase boundary defects in Fe3O4
Source: Nat Commun. 2014 Dec 10;5:5740. doi: 10.1038/ncomms6740 (PMC4275585; doi:10.1038/ncomms6740)
Supplement: Supplementary Dataset 4 — Crystallographic Information File containing the supercell and coordinates for the (110) antiphase boundary defect (model APB-II) optimized using the PBE+U functional. [file ncomms6740-s5.cif]

#======================================================================
# CRYSTAL DATA
#----------------------------------------------------------------------

_pd_phase_name                         'Fe3O4_APBII_PBE+U'
_cell_length_a                         24.42317
_cell_length_b                         8.47000
_cell_length_c                         11.97839
_cell_angle_alpha                      90
_cell_angle_beta                       90
_cell_angle_gamma                      90
_symmetry_space_group_name_H-M         'P 1'
_symmetry_Int_Tables_number            1

loop_
_symmetry_equiv_pos_as_xyz
   'x, y, z'

loop_
   _atom_site_type_symbol
   _atom_site_label
   _atom_site_fract_x
   _atom_site_fract_y
   _atom_site_fract_z
  Fe  Fe1	   0.678462	 0.621786      0.500000 
  Fe  Fe2	   0.678462	 0.846435      0.250000 
  Fe  Fe3	   0.678462	 0.846435      0.750000 
  Fe  Fe4	   0.678462	 0.621786      1.000000 
  Fe  Fe5	   0.793061	 0.359966      0.500000 
  Fe  Fe6	   0.793061	 0.108255      0.250000 
  Fe  Fe7	   0.793061	 0.108255      0.750000 
  Fe  Fe8	   0.793061	 0.359966      1.000000 
  Fe  Fe9	   0.919569	 0.604260      0.500000 
  Fe  Fe10	   0.919569	 0.863961      0.250000 
  Fe  Fe11	   0.919569	 0.863961      0.750000 
  Fe  Fe12	   0.919569	 0.604260      1.000000 
  Fe  Fe13	   0.044281	 0.348527      0.500000 
  Fe  Fe14	   0.044281	 0.119694      0.250000 
  Fe  Fe15	   0.044281	 0.119694      0.750000 
  Fe  Fe16	   0.044281	 0.348527      1.000000 
  Fe  Fe17	   0.178462	 0.346434      0.750000 
  Fe  Fe18	   0.178462	 0.121787      1.000000 
  Fe  Fe19	   0.178462	 0.346434      0.250000 
  Fe  Fe20	   0.178462	 0.121787      0.500000 
  Fe  Fe21	   0.293063	 0.859970      1.000000 
  Fe  Fe22	   0.293063	 0.608251      0.750000 
  Fe  Fe23	   0.293063	 0.859970      0.500000 
  Fe  Fe24	   0.293063	 0.608251      0.250000 
  Fe  Fe25	   0.419570	 0.104261      1.000000 
  Fe  Fe26	   0.419570	 0.363960      0.750000 
  Fe  Fe27	   0.419570	 0.363960      0.250000 
  Fe  Fe28	   0.419570	 0.104261      0.500000 
  Fe  Fe29	   0.544284	 0.848529      1.000000 
  Fe  Fe30	   0.544284	 0.619692      0.750000 
  Fe  Fe31	   0.544284	 0.619692      0.250000 
  Fe  Fe32	   0.544284	 0.848529      0.500000 
  Fe  Fe33	   0.667933	 0.234111      0.375000 
  Fe  Fe34	   0.667933	 0.234111      0.625000 
  Fe  Fe35	   0.667933	 0.234111      0.125000 
  Fe  Fe36	   0.667933	 0.234111      0.875000 
  Fe  Fe37	   0.727289	 0.989866      0.500000 
  Fe  Fe38	   0.727289	 0.478355      0.250000 
  Fe  Fe39	   0.727289	 0.478355      0.750000 
  Fe  Fe40	   0.727289	 0.989866      1.000000 
  Fe  Fe41	   0.798191	 0.734111      0.375000 
  Fe  Fe42	   0.798191	 0.734111      0.625000 
  Fe  Fe43	   0.798191	 0.734111      0.125000 
  Fe  Fe44	   0.798191	 0.734111      0.875000 
  Fe  Fe45	   0.854802	 0.987110      0.500000 
  Fe  Fe46	   0.854802	 0.481111      0.250000 
  Fe  Fe47	   0.854802	 0.481111      0.750000 
  Fe  Fe48	   0.854802	 0.987110      1.000000 
  Fe  Fe49	   0.917596	 0.234111      0.375000 
  Fe  Fe50	   0.917596	 0.234111      0.625000 
  Fe  Fe51	   0.917596	 0.234111      0.125000 
  Fe  Fe52	   0.917596	 0.234111      0.875000 
  Fe  Fe53	   0.979560	 0.980604      0.500000 
  Fe  Fe54	   0.979560	 0.487617      0.250000 
  Fe  Fe55	   0.979560	 0.487617      0.750000 
  Fe  Fe56	   0.979560	 0.980604      1.000000 
  Fe  Fe57	   0.041502	 0.734111      0.375000 
  Fe  Fe58	   0.041502	 0.734111      0.625000 
  Fe  Fe59	   0.041502	 0.734111      0.125000 
  Fe  Fe60	   0.041502	 0.734111      0.875000 
  Fe  Fe61	   0.093493	 0.986506      1.000000 
  Fe  Fe62	   0.093493	 0.481715      0.750000 
  Fe  Fe63	   0.093493	 0.481715      0.250000 
  Fe  Fe64	   0.093493	 0.986506      0.500000 
  Fe  Fe65	   0.167934	 0.734111      0.875000 
  Fe  Fe66	   0.167934	 0.734111      0.625000 
  Fe  Fe67	   0.167934	 0.734111      0.125000 
  Fe  Fe68	   0.167934	 0.734111      0.375000 
  Fe  Fe69	   0.227291	 0.489866      1.000000 
  Fe  Fe70	   0.227291	 0.978355      0.750000 
  Fe  Fe71	   0.227291	 0.489866      0.500000 
  Fe  Fe72	   0.227291	 0.978355      0.250000 
  Fe  Fe73	   0.298192	 0.234111      0.875000 
  Fe  Fe74	   0.298192	 0.234111      0.125000 
  Fe  Fe75	   0.298192	 0.234111      0.625000 
  Fe  Fe76	   0.298192	 0.234111      0.375000 
  Fe  Fe77	   0.354806	 0.487109      1.000000 
  Fe  Fe78	   0.354806	 0.981112      0.750000 
  Fe  Fe79	   0.354806	 0.981112      0.250000 
  Fe  Fe80	   0.354806	 0.487109      0.500000 
  Fe  Fe81	   0.417599	 0.734111      0.875000 
  Fe  Fe82	   0.417599	 0.734111      0.125000 
  Fe  Fe83	   0.417599	 0.734111      0.625000 
  Fe  Fe84	   0.417599	 0.734111      0.375000 
  Fe  Fe85	   0.479562	 0.480605      1.000000 
  Fe  Fe86	   0.479562	 0.987616      0.750000 
  Fe  Fe87	   0.479562	 0.987616      0.250000 
  Fe  Fe88	   0.479562	 0.480605      0.500000 
  Fe  Fe89	   0.541502	 0.234111      0.875000 
  Fe  Fe90	   0.541502	 0.234111      0.125000 
  Fe  Fe91	   0.541502	 0.234111      0.625000 
  Fe  Fe92	   0.541502	 0.234111      0.375000 
  Fe  Fe93	   0.593495	 0.486504      1.000000 
  Fe  Fe94	   0.593495	 0.981717      0.750000 
  Fe  Fe95	   0.593495	 0.981717      0.250000 
  Fe  Fe96	   0.593495	 0.486504      0.500000 
  O   O1	   0.675590	 0.988137      0.373147 
  O   O2	   0.675590	 0.480084      0.376852 
  O   O3	   0.675590	 0.988137      0.626853 
  O   O4	   0.675590	 0.480084      0.123147 
  O   O5	   0.675590	 0.480084      0.623147 
  O   O6	   0.675590	 0.988137      0.126852 
  O   O7	   0.675590	 0.480084      0.876853 
  O   O8	   0.675590	 0.988137      0.873147 
  O   O9	   0.732335	 0.221529      0.500000 
  O   O10	   0.732335	 0.246692      0.250000 
  O   O11	   0.732335	 0.246692      0.750000 
  O   O12	   0.732335	 0.221529      1.000000 
  O   O13	   0.741540	 0.751030      0.500000 
  O   O14	   0.741540	 0.717191      0.250000 
  O   O15	   0.741540	 0.717191      0.750000 
  O   O16	   0.741540	 0.751030      1.000000 
  O   O17	   0.793816	 0.974163      0.378401 
  O   O18	   0.793816	 0.494058      0.371599 
  O   O19	   0.793816	 0.974163      0.621599 
  O   O20	   0.793816	 0.494058      0.128401 
  O   O21	   0.793816	 0.494058      0.628401 
  O   O22	   0.793816	 0.974163      0.121599 
  O   O23	   0.793816	 0.494058      0.871599 
  O   O24	   0.793816	 0.974163      0.878401 
  O   O25	   0.854526	 0.730491      0.500000 
  O   O26	   0.854526	 0.737730      0.250000 
  O   O27	   0.854526	 0.737730      0.750000 
  O   O28	   0.854526	 0.730491      1.000000 
  O   O29	   0.859740	 0.239349      0.500000 
  O   O30	   0.859740	 0.228872      0.250000 
  O   O31	   0.859740	 0.228872      0.750000 
  O   O32	   0.859740	 0.239349      1.000000 
  O   O33	   0.918674	 0.993716      0.380270 
  O   O34	   0.918674	 0.474505      0.369730 
  O   O35	   0.918674	 0.993716      0.619730 
  O   O36	   0.918674	 0.474505      0.130270 
  O   O37	   0.918674	 0.474505      0.630270 
  O   O38	   0.918674	 0.993716      0.119730 
  O   O39	   0.918674	 0.474505      0.869730 
  O   O40	   0.918674	 0.993716      0.880270 
  O   O41	   0.975928	 0.224027      0.500000 
  O   O42	   0.975928	 0.244194      0.250000 
  O   O43	   0.975928	 0.244194      0.750000 
  O   O44	   0.975928	 0.224027      1.000000 
  O   O45	   0.979652	 0.745087      0.500000 
  O   O46	   0.979652	 0.723134      0.250000 
  O   O47	   0.979652	 0.723134      0.750000 
  O   O48	   0.979652	 0.745087      1.000000 
  O   O49	   0.036359	 0.987153      0.376222 
  O   O50	   0.036359	 0.481068      0.373777 
  O   O51	   0.036359	 0.987153      0.623777 
  O   O52	   0.036359	 0.481068      0.126222 
  O   O53	   0.036359	 0.481068      0.626222 
  O   O54	   0.036359	 0.987153      0.123777 
  O   O55	   0.036359	 0.481068      0.873777 
  O   O56	   0.036359	 0.987153      0.876222 
  O   O57	   0.104911	 0.712777      0.750000 
  O   O58	   0.104911	 0.755444      0.500000 
  O   O59	   0.104911	 0.755444      1.000000 
  O   O60	   0.104911	 0.712777      0.250000 
  O   O61	   0.106244	 0.250239      0.750000 
  O   O62	   0.106244	 0.217982      0.500000 
  O   O63	   0.106244	 0.217982      1.000000 
  O   O64	   0.106244	 0.250239      0.250000 
  O   O65	   0.175593	 0.488136      0.873147 
  O   O66	   0.175593	 0.980085      0.876852 
  O   O67	   0.175593	 0.980085      0.623147 
  O   O68	   0.175593	 0.488136      0.126852 
  O   O69	   0.175593	 0.488136      0.626852 
  O   O70	   0.175593	 0.980085      0.123147 
  O   O71	   0.175593	 0.488136      0.373147 
  O   O72	   0.175593	 0.980085      0.376852 
  O   O73	   0.232338	 0.721528      1.000000 
  O   O74	   0.232338	 0.746693      0.750000 
  O   O75	   0.232338	 0.721528      0.500000 
  O   O76	   0.232338	 0.746693      0.250000 
  O   O77	   0.241541	 0.251029      1.000000 
  O   O78	   0.241541	 0.217192      0.750000 
  O   O79	   0.241541	 0.217192      0.250000 
  O   O80	   0.241541	 0.251029      0.500000 
  O   O81	   0.293820	 0.994064      0.871600 
  O   O82	   0.293820	 0.474157      0.878400 
  O   O83	   0.293820	 0.474157      0.121600 
  O   O84	   0.293820	 0.994064      0.628400 
  O   O85	   0.293820	 0.994064      0.128400 
  O   O86	   0.293820	 0.474157      0.621600 
  O   O87	   0.293820	 0.994064      0.371600 
  O   O88	   0.293820	 0.474157      0.378400 
  O   O89	   0.354528	 0.230493      1.000000 
  O   O90	   0.354528	 0.237728      0.750000 
  O   O91	   0.354528	 0.237728      0.250000 
  O   O92	   0.354528	 0.230493      0.500000 
  O   O93	   0.359743	 0.739350      1.000000 
  O   O94	   0.359743	 0.728871      0.750000 
  O   O95	   0.359743	 0.728871      0.250000 
  O   O96	   0.359743	 0.739350      0.500000 
  O   O97	   0.418676	 0.493716      0.880269 
  O   O98	   0.418676	 0.974505      0.869730 
  O   O99	   0.418676	 0.493716      0.119730 
  O   O100	   0.418676	 0.974505      0.630269 
  O   O101	   0.418676	 0.974505      0.130269 
  O   O102	   0.418676	 0.493716      0.619730 
  O   O103	   0.418676	 0.974505      0.369730 
  O   O104	   0.418676	 0.493716      0.380269 
  O   O105	   0.475930	 0.724027      1.000000 
  O   O106	   0.475930	 0.744194      0.750000 
  O   O107	   0.475930	 0.744194      0.250000 
  O   O108	   0.475930	 0.724027      0.500000 
  O   O109	   0.479654	 0.245087      1.000000 
  O   O110	   0.479654	 0.223134      0.750000 
  O   O111	   0.479654	 0.223134      0.250000 
  O   O112	   0.479654	 0.245087      0.500000 
  O   O113	   0.536361	 0.487153      0.876223 
  O   O114	   0.536361	 0.981068      0.873777 
  O   O115	   0.536361	 0.487153      0.123777 
  O   O116	   0.536361	 0.981068      0.626223 
  O   O117	   0.536361	 0.981068      0.126223 
  O   O118	   0.536361	 0.487153      0.623777 
  O   O119	   0.536361	 0.981068      0.373777 
  O   O120	   0.536361	 0.487153      0.376223 
  O   O121	   0.604911	 0.255440      1.000000 
  O   O122	   0.604911	 0.212781      0.750000 
  O   O123	   0.604911	 0.212781      0.250000 
  O   O124	   0.604911	 0.255440      0.500000 
  O   O125	   0.606245	 0.717982      1.000000 
  O   O126	   0.606245	 0.750239      0.750000 
  O   O127	   0.606245	 0.750239      0.250000 
  O   O128	   0.606245	 0.717982      0.500000 
